# Supplementary material for: Molecular Identification and Recombinant Expression of a Novel Antifungal Protein from Wheat-Associated Paenibacillus polymyxa
Source: Toxins (Basel). 2026 Jul 22;18(7):318. doi: 10.3390/toxins18070318 (PMC13416985; doi:10.3390/toxins18070318)
Supplement: Supplementary file 1 [file toxins-18-00318-s001.zip]

Archive with 1 entries (1 files):
- toxins-4449475-supplementary.pdf
